# Supplementary material for: Brain nonapeptide levels are related to social status and affiliative behaviour in a cooperatively breeding cichlid fish
Source: R Soc Open Sci. 2015 Feb 4;2(2):140072. doi: 10.1098/rsos.140072 (PMC4448801; doi:10.1098/rsos.140072)
Supplement: Supporting data [file rsos140072supp1.xlsx]

## Sheet: Sheet1
Group	Sex	Status	SL (mm)	Mass (g)	Brain mass (g)	Average overt aggression (acts/min)	Average restrained aggression (acts/min)	Average submission (acts/min)	Average affiliation (acts/min)	AVT (pmol/mg)	IT (pmol/mg)
6	Female	Dominant	62.8	7.507	0.0323	0	0.35	0.2	0.05	0.216045	0.87
10	Female	Dominant	59.4	6.213	0.037	0	0.25	0.2	0	0.360872	2.02553
12	Female	Dominant	74.8	10.966	0.0451	0	0.6	0.3	0.25	0.571227	1.64739
18	Female	Dominant	53.5	4.241	0.0269	0.1	1.15	0.35	0.6	0.62	1.72
19	Female	Dominant	64.9	7.408	0.0347	0	0.1	0.4	0.15	0.49	2
25	Female	Dominant	65.4	8.217	0.0402	0	0.35	0.2	0.55	0.637325	0.783081
27	Female	Dominant	62.4	7.945	0.042	0	0.9	0.2	0.4	0.168516	0.728516
32	Female	Dominant	69.9	8.931	0.0382	0.1	0.8	0.25	0.3	0.526796	0.742638
33	Female	Dominant	68.8	9.936	0.044	0	0.15	1.3	0.45	0.14	1.05
6	Male	Dominant	66.8	8.208	0.0412	0	0.95	0	0.1	0.46	0.98
12	Male	Dominant	75.2	12.337	0.0374	0	1	0	0.05	0.322115	1.53111
18	Male	Dominant	61.9	6.436	0.0316	0.25	1.15	0	0.1	0.75557	1.72425
19	Male	Dominant	70.2	9.961	0.0411	0.25	1.8	0	0	0.494832	1.04522
23	Male	Dominant	72.4	9.646	0.0395	0.05	0.1	0	0	0.546304	5.84694
25	Male	Dominant	71.6	9.775	0.0345	0.1	0.95	0	0.2	0.265715	1.23899
27	Male	Dominant	69.6	10.666	0.0422	0.05	0.5	0	0	0.197739	1.38492
32	Male	Dominant	71.6	11.533	0.042	0.05	0.6	0	0.4	0.21	0.99
33	Male	Dominant	73.2	11.162	0.0409	0.05	0.75	0	0.15	0.494065	1.4814
6	Female	Subordinate	39.6	1.709	0.0187	0	0.05	0	0.1	1.19415	5.62573
10	Female	Subordinate	55.2	4.975	0.0246	0	0.35	0.4	0.05	0.520131	1.41113
10	Female	Subordinate	55.9	4.6	0.0318	0	0.35	0.2	0.1	0.683369	1.83456
12	Female	Subordinate	65.3	7.7	0.0392	0	0.1	0.95	0.45	0.45477	0.690515
19	Female	Subordinate	58.3	5.166	0.0285	0	0	1.3	0	0.720562	1.01044
23	Female	Subordinate	59	6.121	0.034	0	0.55	0.25	0.55	0.414724	1.12239
25	Female	Subordinate	61.8	6.609	0.0304	0	0.4	0.65	0.3	0.38	1.47
27	Female	Subordinate	60.2	6.33	0.0349	0	0.05	0.1	0.25	0.393335	1.30527
32	Female	Subordinate	52.1	4.148	0.0304	0	0.1	1.4	0	0.550446	1.65031
33	Female	Subordinate	68.4	9.19	0.0379	0	0.05	0.65	0.3	0.114512	0.588959
33	Female	Subordinate	60.1	7.519	0.0348	0.05	0	0.4	0.4	0.645237	2.6138
6	Male	Subordinate	34.5	1.182	0.014	0	0	0.3	0.1	1.34096	5.34254
12	Male	Subordinate	40.5	1.769	0.0217	0	0	0.4	0.15	1.76357	2.75962
18	Male	Subordinate	56.5	5.241	0.036	0	0.2	0.5	0	0.599536	1.36013
18	Male	Subordinate	47.6	3.447	0.024	0	0	2.25	0.05	0.44	2.29
19	Male	Subordinate	37.5	1.325	0.0163	0	0	0.4	0	1.61384	5.93149
23	Male	Subordinate	53.9	4.366	0.0316	0	0.15	0.45	0.55	0.955015	1.37854
25	Male	Subordinate	49.5	3.585	0.0297	0	0	0.85	0.55	0.468214	1.08714
27	Male	Subordinate	51.1	3.626	0.0286	0	0	0.75	0.9	0.343704	1.4396
32	Male	Subordinate	46.7	3.28	0.0263	0	0.25	0.15	0.7	0.736367	1.44321
